# Supplementary material for: An Ocean Acidification Acclimatised Green Tide Alga Is Robust to Changes of Seawater Carbon Chemistry but Vulnerable to Light Stress
Source: PLoS One. 2016 Dec 29;11(12):e0169040. doi: 10.1371/journal.pone.0169040 (PMC5199050; doi:10.1371/journal.pone.0169040)
Supplement: S1 Dataset — (XLSX) [file pone.0169040.s001.xlsx]

## Sheet: Figure 2
	Net photosynthesis rate (umol O2 g FW-1 h-1)
	LC		HC
	average	sd	average	sd
Control	63.8665	12.2251	59.1258	15.0383
Tris	32.4352	4.40313	37.2492	3.79012
AZ	47.0973	2.84469	49.22	6.86872
EZ	15.8472	1.19797	31.3206	3.58244

## Sheet: Figure 3
	LC		HC
	average	sd	average	sd
RGR (%)	12.56	3.127	18.306	2.419

## Sheet: Figure 4
	Net photosynthesis rate (umol O2 g FW-1 h-1)
	LC-LL		HC-LL		LC-HL		HC-HL
pH	average	sd	average	sd	average	sd	average	sd
7	83.1666	15.6	62.9259	12.2013	226.022	15.2468	137.746	10.4274
7.8	74.1479	16.2998	59.1258	15.0383	212.865	15.2872	129.243	2.97479
8.2	63.8665	12.2251	67.0417	18.9074	185.088	16.956	131.784	13.5055
9	78.6047	10.4158	55.6912	11.5445	203.048	20.0221	137.56	16.8558
10	61.0168	11.4817	47.4	10.9831	106.395	22.6445	67.7965	11.7308

## Sheet: Figure 5
	rETR (umol e-1 m-2 s -1)
	average	sd	average	sd
LL	15.9687	0.90183	19.5016	0.90697
HL	70.2798	1.39957	95.5948	2.82415

## Sheet: Figure 6
	NPQ
	average	sd	average	sd
LL	0.07736	0.00693	0.10835	0.00755
HL	0.13638	0.0121	0.21935	0.0224

## Sheet: Figure 7
	LC		HC
	average	sd	average	sd
Chl a (ug gFW-1)	680.908	65.8076	434.049	105.933
Chl b (ug gFW-1)	507.063	55.2063	318.666	67.866
